# Supplementary material for: Genomic analysis of cardiac surgery-associated Mycobacterium chimaera infections in Italy
Source: PLoS One. 2020 Sep 25;15(9):e0239273. doi: 10.1371/journal.pone.0239273 (PMC7518601; doi:10.1371/journal.pone.0239273)
Supplement: S1 Table — (XLSX) [file pone.0239273.s001.xlsx]

## Sheet: M.chimaera metadata
filename	Source of isolate	Isolation Year	Cardic surgery	(Sub)Group*	Detected mixes°	accession	study	bioproject_accession
110-18	Blood	2018	Yes	Group 1.1		SRR11090543	SRP249569	PRJNA592124
111-18	sternal abscess	2018	Missed Data	Group 1.1		SRR11090542	SRP249569	PRJNA592124
112-18	Blood	2018	Yes	Group 1.1		SRR11090504	SRP249569	PRJNA592124
113-18	Blood	2017	Yes	Group 1.8		SRR11090493	SRP249569	PRJNA592124
114-18	Liver biopsy	2017	Yes	Group 1.1		SRR11090482	SRP249569	PRJNA592124
115-18	Blood	2017	Yes	Group 1.1		SRR11090471	SRP249569	PRJNA592124
116-18	Blood	2017	Yes	Group 1.1		SRR11090460	SRP249569	PRJNA592124
117-18	Blood	2017	Yes	Group 1.1		SRR11090449	SRP249569	PRJNA592124
130-19	HCU	2019	NA	MIXED	Group 1.1 (~30 %) & 1.ungrouped	SRR11090438	SRP249569	PRJNA592124
131-19	HCU	2019	NA	MIXED	1.ungrouped (~45%) & 1.branch1 (~55%)	SRR11090427	SRP249569	PRJNA592124
132-19	HCU	2019	NA	Branch1		SRR11090541	SRP249569	PRJNA592124
240-19	HCU	2018	NA	Group2		SRR11090530	SRP249569	PRJNA592124
241-19	HCU	2018	NA	Group 1.1		SRR11090519	SRP249569	PRJNA592124
242-19	HCU	2018	NA	MIXED	1.branch1 (40 %) & Group1.1 (~60 %)	SRR11090511	SRP249569	PRJNA592124
279-18	Missed Data	2018	Missed Data	Branch1		SRR12285199	SRP249569	PRJNA592124
279-19	Pleural fluid	2019	No	Branch1		SRR11090510	SRP249569	PRJNA592124
280-19	Liver biopsy	2018	Yes	Branch1		SRR11090509	SRP249569	PRJNA592124
291-19	HCU	2018	NA	Group 1.8		SRR11090508	SRP249569	PRJNA592124
292-19	HCU	2019	NA	Group 1.1		SRR11090507	SRP249569	PRJNA592124
293-19	HCU	2019	NA	Group 1.1		SRR11090506	SRP249569	PRJNA592124
309-19	Blood	2016	Yes	Group 1.1		SRR11090505	SRP249569	PRJNA592124
310-19	Blood	2016	Yes	Group 1.8		SRR11090503	SRP249569	PRJNA592124
311-19	peripheral blood	2017	Yes	Group 1.1		SRR11090502	SRP249569	PRJNA592124
312-19	Blood and heart valves	2017	No	Group 1.1		SRR11090501	SRP249569	PRJNA592124
313-19	Sputum	2016	No	Group 1.1		SRR11090500	SRP249569	PRJNA592124
314-19	bronchial aspirate	2016	No	Branch1		SRR11090499	SRP249569	PRJNA592124
315-19	HCU	2016	NA	Group 1.1		SRR11090498	SRP249569	PRJNA592124
328-18	Missed Data	2019	Missed Data	Branch1		SRR12285198	SRP249569	PRJNA592124
362-19	HCU	2019	NA	Group 1.1		SRR11090497	SRP249569	PRJNA592124
363-19	HCU	2019	NA	Group 1.1		SRR11090496	SRP249569	PRJNA592124
366-19	Blood	2018	Yes	Group 1.1		SRR11090495	SRP249569	PRJNA592124
367-19	Blood	2017	Yes	Group 1.1		SRR11090494	SRP249569	PRJNA592124
368-19	spinal cord aspirate	2018	Yes	Group 1.8		SRR11090492	SRP249569	PRJNA592124
369-19	HCU	2018	NA	Group 1.1		SRR11090491	SRP249569	PRJNA592124
370-19	Urine	2018	No	Branch1		SRR11090490	SRP249569	PRJNA592124
371-19	HCU	2018	NA	Group 1.1		SRR11090489	SRP249569	PRJNA592124
372-19	HCU	2018	NA	Branch1		SRR11090488	SRP249569	PRJNA592124
373-19	HCU	2019	NA	MIXED	1.branch1 (~17%) & other NTMs (~83%)	SRR11090487	SRP249569	PRJNA592124
374-19	HCU	2018	NA	Group 1.1		SRR11090486	SRP249569	PRJNA592124
375-19	HCU	2018	NA	MIXED	Group 1-ungrouped (~75%) & Mycobacterium avium complex (~25%)	SRR11090485	SRP249569	PRJNA592124
376-19	HCU	2018	NA	Branch1		SRR11090484	SRP249569	PRJNA592124
377-19	HCU	2018	NA	Group 1.1	Group1.1 (~75%) & 1.branch1 (~25%)	SRR11090483	SRP249569	PRJNA592124
378-19	HCU	2018	NA	Group 1.1	Group1.1 (~76%) & 1.branch1 (~24%)	SRR11090481	SRP249569	PRJNA592124
379-19	HCU	2019	NA	Branch1		SRR11090480	SRP249569	PRJNA592124
380-19	bronchial aspirate	2018	No	Group 1-ungrouped		SRR11090479	SRP249569	PRJNA592124
381-19	bronchial aspirate	2019	No	Branch1		SRR11090478	SRP249569	PRJNA592124
382-19	bronchial aspirate	2018	No	Branch1		SRR11090477	SRP249569	PRJNA592124
383-19	bronchial aspirate	2019	No	Branch2		SRR11090476	SRP249569	PRJNA592124
384-19	HCU	2019	NA	Branch1		SRR11090475	SRP249569	PRJNA592124
391-19	bronchial aspirate	2018	No	Group2		SRR11090474	SRP249569	PRJNA592124
413-19	HCU	2019	NA	Group 1.1		SRR11090473	SRP249569	PRJNA592124
414-19	HCU	2019	NA	Group 1.1		SRR11090472	SRP249569	PRJNA592124
415-19	HCU	2019	NA	Group 1.1		SRR11090470	SRP249569	PRJNA592124
416-19	HCU	2019	NA	Group 1.1		SRR11090469	SRP249569	PRJNA592124
444-18	Missed Data	Missed Data	Missed Data	Branch1		SRR12286098	SRP249569	PRJNA592124
482-18	Blood Culture	2014	Yes	Group 1.1		SRR11090467	SRP249569	PRJNA592124
483-18	Blood Culture	2017	Yes	Group 1.1		SRR11090466	SRP249569	PRJNA592124
484-18	Blood Culture	2018	Yes	Group 1.1		SRR11090465	SRP249569	PRJNA592124
485-18	Blood Culture	2018	Yes	Group 1.1		SRR11090464	SRP249569	PRJNA592124
590-19	HCU	2019	NA	Group 1.1		SRR11090463	SRP249569	PRJNA592124
591-19	HCU	2018	NA	Group 1.1		SRR11090462	SRP249569	PRJNA592124
592-19	HCU	2016	NA	MIXED	Group 1.8 (~65%) & other NTMs (~35%)	SRR11090461	SRP249569	PRJNA592124
593-19	HCU	2018	NA	Group 1.1		SRR11090459	SRP249569	PRJNA592124
594-19	HCU	2018	NA	Group 1.1		SRR11090458	SRP249569	PRJNA592124
595-19	HCU	2018	NA	Group 1.8		SRR11090457	SRP249569	PRJNA592124
596-19	HCU	2018	NA	Group 1.1		SRR11090456	SRP249569	PRJNA592124
597-19	HCU	2018	NA	Group 1.1		SRR11090455	SRP249569	PRJNA592124
598-19	HCU	2018	NA	Group 1.1		SRR11090454	SRP249569	PRJNA592124
599-19	HCU	2018	NA	Group2.1		SRR11090453	SRP249569	PRJNA592124
600-19	HCU	2018	NA	Group 1.1		SRR11090452	SRP249569	PRJNA592124
601-19	HCU	2018	NA	Group 1.8		SRR11090451	SRP249569	PRJNA592124
603-19	BAL	2017	No	Branch1		SRR11090448	SRP249569	PRJNA592124
604-19	Urine	2015	No	Group 1.1	Group 1.1 (~73%) & other NTMs (~27%)	SRR11090447	SRP249569	PRJNA592124
605-19	Sputum	2017	No	Branch2		SRR11090446	SRP249569	PRJNA592124
606-19	Sputum	2016	Yes	Branch1		SRR11090445	SRP249569	PRJNA592124
607-19	BAL	2019	No	Branch1		SRR11090444	SRP249569	PRJNA592124
640-19	HCU	2016	NA	Group 1.1		SRR11090443	SRP249569	PRJNA592124
641-19	HCU	2016	NA	MIXED	Group 1.1 (~45%) & Group 1.8 (~55%)	SRR11090442	SRP249569	PRJNA592124
642-19	HCU	2018	NA	Group 1.1		SRR11090441	SRP249569	PRJNA592124
643-19	HCU	2018	NA	Group 1.8	Group 1.8 (~80%) & Group 2.1 (~20%)	SRR11090440	SRP249569	PRJNA592124
644-19	HCU	2018	NA	Group 1.1		SRR11090439	SRP249569	PRJNA592124
645-19	HCU	2018	NA	MIXED	Group 1.1 (~72%) & Group 2.1 (~16%) & Group 1.8 (~12%)	SRR11090437	SRP249569	PRJNA592124
646-19	HCU	2018	NA	Group 1.1	Group 1.1 (~75%), Group 2(~25%)	SRR11090436	SRP249569	PRJNA592124
647-19	HCU	2018	NA	MIXED	Group 1.8 (~70%) & Group 1.1 (~16%) & Group 2 (~14%)	SRR11090435	SRP249569	PRJNA592124
648-19	HCU	2018	NA	MIXED	Group 1.1 (~65%) & Group 2.1 (~35%)	SRR11090434	SRP249569	PRJNA592124
713-19	HCU	2019	NA	Group 1.8		SRR11090433	SRP249569	PRJNA592124
714-19	HCU	2019	NA	Group 1.1		SRR11090432	SRP249569	PRJNA592124
715-19	HCU	2019	NA	Group 1.8		SRR11090431	SRP249569	PRJNA592124
716-19	HCU	2019	NA	Group 1.1	Group 1.1 (~80%) & Group 1.8(~10%)	SRR11090430	SRP249569	PRJNA592124
717-19	HCU	2019	NA	Group 1.1		SRR11090429	SRP249569	PRJNA592124
718-19	HCU	2019	NA	Group 1.1		SRR11090428	SRP249569	PRJNA592124
719-19	HCU	2019	NA	Group 1.1		SRR11090426	SRP249569	PRJNA592124
720-19	HCU	2019	NA	Group 1.1		SRR11090425	SRP249569	PRJNA592124
721-19	HCU	2019	NA	MIXED	Group 1.1 (~70%) & Group 1.8(~20%) & other NTMs (~10%)	SRR11090424	SRP249569	PRJNA592124
722-19	HCU	2019	NA	Group 1.1		SRR11090423	SRP249569	PRJNA592124
723-19	HCU	2019	NA	Group 1.1	Group 1.1 (~80%) & Group 1.8(~10%)	SRR11090422	SRP249569	PRJNA592124
724-19	HCU	2019	NA	MIXED	Group 1.1 (~60%) & Group 1.8(~40%)	SRR11090421	SRP249569	PRJNA592124
725-19	HCU	2019	NA	MIXED	Group 1.1 (~65%) & Group 1.8 (~20%) & 1.branch1 (~15%)	SRR11090420	SRP249569	PRJNA592124
726-19	HCU	2019	NA	Group 1.1	Group 1.1 (~75%) & Group 1.8(~25%)	SRR11090419	SRP249569	PRJNA592124
727-19	Blood Culture	2015	Yes	Group 1.1		SRR11090418	SRP249569	PRJNA592124
728-19	Blood Culture	2016	Yes	Group 1.1		SRR11090417	SRP249569	PRJNA592124
729-19	Blood Culture	2018	Yes	Group 1.1		SRR11090540	SRP249569	PRJNA592124
758-19	HCU	2019	NA	Group 1.1		SRR11090539	SRP249569	PRJNA592124
759-19	HCU	2019	NA	Group 1.1		SRR11090538	SRP249569	PRJNA592124
760-19	HCU	2019	NA	Group 1.1		SRR11090537	SRP249569	PRJNA592124
761-19	HCU	2019	NA	Group 1.1		SRR11090536	SRP249569	PRJNA592124
762-19	HCU	2019	NA	MIXED	1.branch1 (~52%) & Group1.1 (~48%)	SRR11090535	SRP249569	PRJNA592124
769-19	bronchial aspirate	2019	No	Group 1-ungrouped		SRR11090534	SRP249569	PRJNA592124
773-19	HCU	2019	NA	Group 1.1		SRR11090533	SRP249569	PRJNA592124
774-19	HCU	2019	NA	Group 1.1		SRR11090532	SRP249569	PRJNA592124
776-19	HCU	2019	NA	Group 1.1		SRR11090531	SRP249569	PRJNA592124
777-19	HCU	2019	NA	Group 1.1		SRR11090529	SRP249569	PRJNA592124
778-19	HCU	2019	NA	Group 1.8	Group 1.8 (~75%) & Group 1.1 (~15%)	SRR11090528	SRP249569	PRJNA592124
779-19	HCU	2019	NA	Branch1		SRR11090527	SRP249569	PRJNA592124
780-19	Missed Data	2018	Missed Data	Group 1.1		SRR11090526	SRP249569	PRJNA592124
791-19	HCU	2019	NA	Group 1.1		SRR11090525	SRP249569	PRJNA592124
792-19	HCU	2019	NA	Group 1.1		SRR11090524	SRP249569	PRJNA592124
797-19	HCU	2019	NA	Group 1.1		SRR11090523	SRP249569	PRJNA592124
798-19	HCU	2019	NA	Group 1.1		SRR11090522	SRP249569	PRJNA592124
799-19	HCU	2019	NA	Branch1	1.branch1 (~75 %) & Group2(~15%)	SRR11090521	SRP249569	PRJNA592124
800-19	HCU	2019	NA	MIXED	1.branch1 (40 %) & Group2.1 (~60%)	SRR11090520	SRP249569	PRJNA592124
810-19	BAL	2019	No	Group 5		SRR11090518	SRP249569	PRJNA592124
83-19	Blood	2018	Yes	Group 1.1		SRR11090516	SRP249569	PRJNA592124
857-19	HCU	2019	NA	Group 1.1		SRR11090515	SRP249569	PRJNA592124
858-19	HCU	2019	NA	MIXED	Group 1.1 (~50%) & Group 2.1 (~50%)	SRR11090514	SRP249569	PRJNA592124
859-19	HCU	2019	NA	MIXED	Group 1.1 (~50%) & Group 2.1 (~50%)	SRR11090513	SRP249569	PRJNA592124
860-19	HCU	2019	NA	Group 1.1		SRR11090512	SRP249569	PRJNA592124
